# Supplementary material for: Consumer Sentiments and Emotions in New Seafood Product Concept Development: A Co-Creation Approach Using Online Discussion Rooms in Croatia, Italy and Spain
Source: Foods. 2023 Apr 21;12(8):1729. doi: 10.3390/foods12081729 (PMC10138044; doi:10.3390/foods12081729)
Supplement: Supplementary file 1 [file foods-12-01729-s001.zip]

Archive with 1 entries (1 files):
- foods-2315283-supplementary.pdf
